# Supplementary material for: High-Energy-Density Organic Amendments Enhance Soil Health
Source: Int J Environ Res Public Health. 2022 Sep 26;19(19):12212. doi: 10.3390/ijerph191912212 (PMC9566092; doi:10.3390/ijerph191912212)
Supplement: Supplementary file 1 [file ijerph-19-12212-s001.zip]

Archive with 1 entries (1 files):
- SI-R1-Fertilization-zqf.pdf
